# Supplementary material for: Enhanced Electrochemiluminescence of Luminol and-Dissolved Oxygen by Nanochannel-Confined Au Nanomaterials for Sensitive Immunoassay of Carcinoembryonic Antigen
Source: Molecules. 2024 Oct 15;29(20):4880. doi: 10.3390/molecules29204880 (PMC11510663; doi:10.3390/molecules29204880)
Supplement: Supplementary file 1 [file molecules-29-04880-s001.zip]

Archive with 1 entries (1 files):
- molecules-3175682-supplementary.pdf
